# Supplementary material for: Seed Protection of Solanum lycopersicum with Pythium oligandrum against Alternaria brassicicola and Verticillium albo-atrum
Source: Microorganisms. 2022 Jul 4;10(7):1348. doi: 10.3390/microorganisms10071348 (PMC9315653; doi:10.3390/microorganisms10071348)
Supplement: Supplementary file 1 [file microorganisms-10-01348-s001.zip]

Archive with 1 entries (1 files):
- microorganisms-1796295-supplementary.xlsx
