# Supplementary material for: Seed Protection of Solanum lycopersicum with Pythium oligandrum against Alternaria brassicicola and Verticillium albo-atrum
Source: Microorganisms. 2022 Jul 4;10(7):1348. doi: 10.3390/microorganisms10071348 (PMC9315653; doi:10.3390/microorganisms10071348)
Supplement: Supplementary file 1 [file microorganisms-10-01348-s001.zip › microorganisms-1796295-supplementary.xlsx]

## Sheet: TableS1
Verticillium albo-atrum in vitro test
One Way Analysis of Variance
Source of Variation	DF	SS	MS	F	P
Between Groups	2	5.04	2.52	0.362	0.711
Residual	6	41.8	6.967
Total	8	46.84
Alternaria brassicicola in vitro test
One Way Analysis of Variance
Source of Variation	DF	SS	MS	F	P
Between Groups	2	27.98	13.99	9.431	0.014
Residual	6	8.9	1.483
Total	8	36.88

## Sheet: TableS2
pathogen content
One Way Analysis of Variance
Source of Variation	DF	SS	MS	F	P
Between Groups	7	3.064	0.438	4.23	0.008
Residual	16	1.656	0.103
Total	23	4.719
protein content
One Way Analysis of Variance
Source of Variation	DF	SS	MS	F	P
Between Groups	11	7.145	0.65	1.076	0.4
Residual	46	27.764	0.604
Total	57	34.909
total aa content
One Way Analysis of Variance
Source of Variation	DF	SS	MS	F	P
Between Groups	11	1.69898e+09	1.54452e+08	25.589	<0.001
Residual	24	1.44863e+08	6.03595e+06
Total	35	1.84384e+09
tryptamine content
One Way Analysis of Variance
Source of Variation	DF	SS	MS	F	P
Between Groups	11	7292.1	662.919	5.518	<0.001
Residual	24	2883.15	120.131
Total	35	10175.3
total phenolics
One Way Analysis of Variance
Source of Variation	DF	SS	MS	F	P
Between Groups	11	461.261	41.933	3.851	0.001
Residual	36	392.017	10.889
Total	47	853.278
antioxidant capacity
One Way Analysis of Variance
Source of Variation	DF	SS	MS	F	P
Between Groups	11	68.421	6.22	2.447	0.021
Residual	36	91.507	2.542
Total	47	159.928

## Sheet: TableS3
	Factor		Factor		Factor
	Pythium-treatment		Infection		Pythium-treatment vs. Infection
	Significant difference	P	Significant difference	P	Significant difference	P
protein content	No	0.724	No	0.878	No	0.791
amino acid content	Yes	0.018	No	0.634	No	0.562
tryptamine content	No	0.988	No	0.232	No	0.372
phenolics content	No	0.303	No	0.48	No	0.727
antioxidant capacity	No	0.772	No	0.176	No	0.815
CAT activity	No	0.535	No	0.604	No	0.921
GR activity	No	0.981	No	0.164	No	0.555
G6PDH activity	No	0.371	No	0.874	No	0.327
NADP-ME activity	No	0.513	No	0.244	No	0.808
SDH activity	No	0.672	No	0.153	No	0.256
APOD activity (leaves)	No	0.709	No	0.94	No	0.781
APOD activity (stems)	No	0.41	No	0.533	No	0.153
POD (soluble) activity (leaves)	No	0.385	No	0.307	No	0.151
POD (soluble) activity (stems)	Yes	0.031	No	0.228	No	0.207
POD (bound) activity (leaves)	No	0.385	No	0.307	No	0.151
POD (bound) activity (stems)	No	0.315	No	0.423	No	0.539

## Sheet: TableS4
peroxidases / POD soluble - leaves
One Way Analysis of Variance
Source of Variation	DF	SS	MS	F	P
Between Groups	11	7209.97	655.452	4.138	0.002
Residual	24	3801.42	158.393
Total	35	11011.4
peroxidases / POD bound - leaves
One Way Analysis of Variance
Source of Variation	DF	SS	MS	F	P
Between Groups	11	37074.5	3370.41	22.586	<0.001
Residual	24	3581.37	149.224
Total	35	40655.9
peroxidases / POD soluble - stems
One Way Analysis of Variance
Source of Variation	DF	SS	MS	F	P
Between Groups	11	10017.5	910.684	93.534	<0.001
Residual	24	233.674	9.736
Total	35	10251.2
peroxidases / POD bound - stems
One Way Analysis of Variance
Source of Variation	DF	SS	MS	F	P
Between Groups	11	54763.4	4978.49	861.548	<0.001
Residual	24	138.685	5.779
Total	35	54902.1
ascorbate peroxidase / APOD - leaves
One Way Analysis of Variance
Source of Variation	DF	SS	MS	F	P
Between Groups	11	3.648	0.332	0.886	0.566
Residual	24	8.988	0.374
Total	35	12.636
ascorbate peroxidase / APOD - stems
One Way Analysis of Variance
Source of Variation	DF	SS	MS	F	P
Between Groups	11	0.526	0.0478	3.883	0.005
Residual	18	0.222	0.0123
Total	29	0.748
glutathione reductase / GR - leaves
One Way Analysis of Variance
Source of Variation	DF	SS	MS	F	P
Between Groups	11	0.0718	0.00653	3.456	0.002
Residual	39	0.0737	0.00189
Total	50	0.145
glutathione reductase / GR - stems
Source of Variation	DF	SS	MS	F	P
Between Groups	11	0.278	0.0253	7.614	<0.001
Residual	12	0.0399	0.00332
Total	23	0.318

## Sheet: TableS5
catalase / CAT
One Way Analysis of Variance
Source of Variation	DF	SS	MS	F	P
Between Groups	11	0.0303	0.00275	14.398	<0.001
Residual	46	0.0088	0.000191
Total	57	0.0391
glucose-6-phosphate dehydrogenase / G6PDH
One Way Analysis of Variance
Source of Variation	DF	SS	MS	F	P
Between Groups	11	0.00231	0.00021	3.725	0.001
Residual	36	0.00203	5.63e-05
Total	47	0.00433
malic enzyme / NADP-ME
One Way Analysis of Variance
Source of Variation	DF	SS	MS	F	P
Between Groups	11	0.021	0.00191	5.636	<0.001
Residual	37	0.0126	0.000339
Total	48	0.0336
shikimate dehydrogenase / SDH
One Way Analysis of Variance
Source of Variation	DF	SS	MS	F	P
Between Groups	11	0.044	0.004	5.94	<0.001
Residual	47	0.0317	0.000674
Total	58	0.0757

## Sheet: TableS6
cellulase - leaves
One Way Analysis of Variance
Source of Variation	DF	SS	MS	F	P
Between Groups	11	15.253	1.387	23.694	<0.001
Residual	24	1.405	0.0585
Total	35	16.658
chitinase - leaves
One Way Analysis of Variance
Source of Variation	DF	SS	MS	F	P
Between Groups	11	25.143	2.286	32.412	<0.001
Residual	24	1.693	0.0705
Total	35	26.836
endo-β-1,3-glucanase - leaves
One Way Analysis of Variance
Source of Variation	DF	SS	MS	F	P
Between Groups	11	16.774	1.525	13.506	<0.001
Residual	24	2.71	0.113
Total	35	19.484
cellulase - stems
One Way Analysis of Variance
Source of Variation	DF	SS	MS	F	P
Between Groups	11	400.205	36.382	115.718	<0.001
Residual	24	7.546	0.314
Total	35	407.75
chitinase - stems
One Way Analysis of Variance
Source of Variation	DF	SS	MS	F	P
Between Groups	11	334.838	30.44	60.431	<0.001
Residual	24	12.089	0.504
Total	35	346.927
endo-β-1,3-glucanase - stems
One Way Analysis of Variance
Source of Variation	DF	SS	MS	F	P
Between Groups	11	334.618	30.42	154.071	<0.001
Residual	24	4.739	0.197
Total	35	339.356
